# Supplementary material for: Patients’ Perceptions of Nusinersen Effects According to Their Responder Status
Source: J Clin Med. 2024 Jun 11;13(12):3418. doi: 10.3390/jcm13123418 (PMC11205004; doi:10.3390/jcm13123418)
Supplement: Supplementary file 1 [file jcm-13-03418-s001.zip]

Archive with 1 entries (1 files):
- jcm-3027026-supplementary.pdf
